# Supplementary material for: Targeted Long-Read Sequencing Decodes the Transcriptional Atlas of the Founding RAS Gene Family Members
Source: Int J Mol Sci. 2021 Dec 10;22(24):13298. doi: 10.3390/ijms222413298 (PMC8709048; doi:10.3390/ijms222413298)
Supplement: Supplementary file 1 [file ijms-22-13298-s001.zip]

Archive with 2 entries (2 files):
- Supplementary Data.pdf
- Table S1.pdf
